# Supplementary material for: U0126 Compound Triggers Thermogenic Differentiation in Preadipocytes via ERK-AMPK Signaling Axis
Source: Int J Mol Sci. 2023 Apr 28;24(9):7987. doi: 10.3390/ijms24097987 (PMC10178890; doi:10.3390/ijms24097987)
Supplement: Supplementary file 1 [file ijms-24-07987-s001.zip]

Archive with 1 entries (1 files):
- ijms-2298331-supplementary.pdf
